# Supplementary material for: Membrane Vesicles for Nanoencapsulated Sulforaphane Increased Their Anti-Inflammatory Role on an In Vitro Human Macrophage Model
Source: Int J Mol Sci. 2022 Feb 9;23(4):1940. doi: 10.3390/ijms23041940 (PMC8878270; doi:10.3390/ijms23041940)
Supplement: Supplementary file 1 [file ijms-23-01940-s001.zip]

Archive with 1 entries (1 files):
- ijms-1571731-supplementary.mp4
